# Supplementary material for: miRNA-mediated TUSC3 deficiency enhances UPR and ERAD to promote metastatic potential of NSCLC
Source: Nat Commun. 2018 Nov 30;9:5110. doi: 10.1038/s41467-018-07561-8 (PMC6269493; doi:10.1038/s41467-018-07561-8)
Supplement: Supplementary file 3 — Supplementary Data 1 [file 41467_2018_7561_MOESM3_ESM.xls]

## Sheet: 1a
Supplementary Dataset .1 The lists of genes in the PCR array
1a. The lists of genes in sh2A1
Pro-metstatic	Anti-metastatic
Symbol	Log2(FC)	p Value	Comments		Symbol	Log2(FC)	p Value	Comments		Symbol	Log2(FC)	p Value	Comments
APC	-0.565637	0.0255901	OKAY		HGF	-2.01443	0.0132672	OKAY		MYC	-0.807999	0.0417677	OKAY
BRMS1	0.558658	0.0099197	OKAY		HPSE	-0.464993	0.0725992	OKAY		MYCL1	-2.20896	0.0217439	OKAY
CCL7	-0.357702	0.535295	B		HRAS	-0.133204	0.462048	OKAY		NF2	1.21609	0.000290419	OKAY
CD44	0.221506	0.350866	OKAY		HTATIP2	0.347025	0.0326217	OKAY		NME1	-0.123093	0.543153	OKAY
CDH1	0.302361	0.572299	B		IGF1	2.21166	0.000192662	A		NME2	-1.66888	0.0286628	OKAY
CDH11	-3.65286	0.00310783	OKAY		IL18	-0.518232	0.0371154	OKAY		NME4	-0.364076	0.376226	OKAY
CDH6	0.520007	0.404027	B		IL1B	1.95047	1.86333e-05	OKAY		NR4A3	-1.49907	0.00116128	OKAY
CDKN2A	0.420621	0.045918	OKAY		CXCR2	-0.448815	0.551069	B		PLAUR	-0.223645	0.116889	OKAY
CHD4	-0.0442592	0.735949	OKAY		ITGA7	-0.0218953	0.82513	C		PNN	0.931169	0.000478969	OKAY
COL4A2	1.503	0.00112852	OKAY		ITGB3	-0.318385	0.169129	B		PTEN	-0.00468549	0.926463	OKAY
CST7	0.867342	0.00589728	OKAY		CD82	-1.11936	0.0189904	OKAY		RB1	0.239673	0.322345	OKAY
CTBP1	0.8485	0.0594145	OKAY		KISS1	2.84753	4.76459e-05	OKAY		RORB	0.563604	0.323935	B
CTNNA1	-1.2583	0.00130199	OKAY		KRAS	-0.155172	0.214687	OKAY		SET	0.108378	0.407323	OKAY
CTSK	0.917904	0.10399	OKAY		RPSA	-0.249726	0.301645	OKAY		SMAD2	0.133749	0.368167	OKAY
CTSL1	-0.684283	0.0722916	B		MCAM	3.17844	0.3404	OKAY		SMAD4	0.018456	0.876481	OKAY
CXCL12	0.544762	0.16078	B		MDM2	0.44178	0.0853821	OKAY		SRC	0.551534	0.0771434	OKAY
CXCR4	-0.687247	0.187701	B		MET	1.12004	0.00339415	OKAY		SSTR2	1.51616	0.00215458	OKAY
DENR	0.0361765	0.881066	OKAY		METAP2	0.423674	0.0543899	OKAY		SYK	-0.875775	0.138246	B
EPHB2	0.529472	0.297892	B		MGAT5	1.49792	0.00066766	OKAY		TCF20	0.778038	0.00569861	OKAY
ETV4	-1.23407	0.00606457	OKAY		MMP10	-0.00698516	0.957748	B		TGFB1	0.367983	0.0582656	OKAY
EWSR1	0.155868	0.584149	OKAY		MMP11	-1.21555	0.0175352	OKAY		TIMP2	1.40318	0.00182888	OKAY
FAT1	0.426262	0.0298315	OKAY		MMP13	0.885392	0.0569961	B		TIMP3	0.269812	0.476553	B
FGFR4	-2.37517	0.00387497	A		MMP2	2.43521	0.00028633	OKAY		TIMP4	0.782219	0.144088	B
FLT4	-1.35131	0.00480698	OKAY		MMP3	0.239841	0.413199	B		TNFSF10	-0.234081	0.242884	B
FN1	1.07964	0.00374361	OKAY		MMP7	3.75438	0.0168011	OKAY		TP53	0.293806	0.000408199	OKAY
FXYD5	-0.240927	0.210072	OKAY		MMP9	-1.38367	0.0261711	OKAY		TRPM1	0.00132468	0.912644	B
GNRH1	0.960441	0.000337589	OKAY		MTA1	-0.0301025	0.796038	OKAY		TSHR	1.45608	0.0217321	OKAY
KISS1R	-0.0218953	0.82513	C		MTSS1	-0.522193	0.13295	B		VEGFA	-0.336227	0.439498	OKAY
Comment A - threshold cycle is relatively high (> 30) in either the control or the test sample
Comment B - threshold cycle is relatively high (> 30) in both
Comment C - threshold cycle is either not determined or greater than the defined cut-off (deault 35)

## Sheet: 1b
1b. The lists of genes in sh2C1
Pro-metstatic	Anti-metastatic
Symbol	Log2(FC)	p Value	Comments		Symbol	Log2(FC)	p Value	Comments		Symbol	Log2(FC)	p Value	Comments
APC	-0.586353	0.0172658	OKAY		HGF	-2.52259	0.00927006	OKAY		MYC	-0.100196	0.594434	OKAY
BRMS1	0.841313	0.00179543	OKAY		HPSE	-0.0828934	0.582499	OKAY		MYCL1	-1.26741	0.0760604	B
CCL7	0.125446	0.837404	B		HRAS	0.232524	0.253391	OKAY		NF2	1.70837	5.29333e-05	OKAY
CD44	0.161435	0.513067	OKAY		HTATIP2	0.32319	0.0418699	OKAY		NME1	-0.924804	0.00894849	OKAY
CDH1	0.425757	0.299754	B		IGF1	1.91651	0.000277217	OKAY		NME2	-1.3988	0.0178279	OKAY
CDH11	-5.14055	0.00250028	OKAY		IL18	-0.486272	0.0423956	OKAY		NME4	0.143273	0.414406	OKAY
CDH6	0.778367	0.00737742	C		IL1B	1.37251	0.000200269	OKAY		NR4A3	-1.68728	0.000559859	OKAY
CDKN2A	0.162087	0.24902	B		CXCR2	-0.103039	0.569667	B		PLAUR	0.212769	0.102047	OKAY
CHD4	0.530494	0.0446585	OKAY		ITGA7	0.778367	0.00737742	C		PNN	0.551939	0.00222986	OKAY
COL4A2	1.6583	0.000454345	OKAY		ITGB3	0.165322	0.402135	B		PTEN	-0.0737014	0.371456	OKAY
CST7	1.17579	0.0048537	OKAY		CD82	-0.740502	0.114761	B		RB1	0.0690781	0.849615	OKAY
CTBP1	1.59834	0.000214125	OKAY		KISS1	1.44508	0.158076	B		RORB	-0.367995	0.310285	B
CTNNA1	-1.33869	0.0011373	OKAY		KRAS	-0.562395	0.0100159	OKAY		SET	0.0908884	0.225496	OKAY
CTSK	0.581829	0.0159096	OKAY		RPSA	-0.161382	0.413996	OKAY		SMAD2	0.0799481	0.605272	OKAY
CTSL1	-0.625484	0.0813511	B		MCAM	3.46871	0.0431745	OKAY		SMAD4	-0.0839272	0.34346	OKAY
CXCL12	0.778367	0.00737742	C		MDM2	0.070883	0.85265	OKAY		SRC	1.43649	5.44657e-05	OKAY
CXCR4	-0.529904	0.126661	B		MET	1.12854	0.00305874	OKAY		SSTR2	1.68504	0.00565778	OKAY
DENR	-0.263053	0.145221	OKAY		METAP2	0.110392	0.597206	OKAY		SYK	-0.0825185	0.85625	B
EPHB2	0.689767	0.0910632	B		MGAT5	1.50036	0.000739866	OKAY		TCF20	0.879446	0.00292972	OKAY
ETV4	0.00318979	0.943044	OKAY		MMP10	-1.2423	0.0165279	OKAY		TGFB1	1.91538	5.04954e-05	OKAY
EWSR1	1.1109	0.00189238	OKAY		MMP11	-0.627789	0.0931962	OKAY		TIMP2	1.79212	0.000446257	OKAY
FAT1	0.599753	0.00761407	OKAY		MMP13	0.778367	0.00737742	C		TIMP3	0.778367	0.00737742	C
FGFR4	-1.12159	0.0294709	A		MMP2	2.78972	0.000156117	OKAY		TIMP4	0.780875	0.0982787	B
FLT4	-1.38218	0.00455594	OKAY		MMP3	0.900855	0.0131656	OKAY		TNFSF10	-0.555135	0.0558285	B
FN1	1.0566	0.0019401	OKAY		MMP7	4.74185	0.000108992	OKAY		TP53	0.811352	4.9668e-06	OKAY
FXYD5	0.0695051	0.734101	OKAY		MMP9	-1.49729	0.0226546	OKAY		TRPM1	0.778367	0.00737742	C
GNRH1	0.919852	0.000165764	OKAY		MTA1	0.750331	0.00457324	OKAY		TSHR	0.374418	0.35882	B
KISS1R	0.778367	0.00737742	C		MTSS1	-0.31728	0.432246	B		VEGFA	-0.159116	0.291808	OKAY
Comment A - threshold cycle is relatively high (> 30) in either the control or the test sample
Comment B - threshold cycle is relatively high (> 30) in both
Comment C - threshold cycle is either not determined or greater than the defined cut-off (deault 35)

## Sheet: Functions of genes and summary 
Known functions of genes
Functions	Genes
Cell Adhesion Molecules	APC, CD44, CDH1 (E-Cadherin), CDH11, CDH6, FAT1, FXYD5, ITGA7, PNN, SYK, VEGFA.
Transmembrane Receptors	CD44, ITGA7, ITGB3, RPSA.
Other Cell Adhesion Molecules	CTNNA1, FN1, MCAM, MGAT5, MTSS1.
Extracellular Matrix (ECM) Proteases	MMP10, MMP11, MMP13, MMP2, MMP3, MMP7, MMP9.
ECM Protease Inhibitors	COL4A2, HPSE, SERPINE1 (PAI-1).
Regulation of the Cell Cycle	APC, BRMS1, CDKN2A (p16INK4a), HRAS, IL1B, KRAS, MTSS1, NF2, NME1 (NM23), PTEN, RB1, TGFB1, TP53 (p53), VEGFA
Cell Cycle Arrest & Checkpoints	CDKN2A (p16INK4a), MYC, RB1, TP53 (p53)
Negative Regulation of Cell Proliferation	CDKN2A (p16INK4a), CTBP1, GNRH1, IL1B, MDM2, NF2, NME1 (NM23), SSTR2.
Positive Regulation of Cell Proliferation	GNRH1, HGF, IGF1, TGFB1, VEGFA.
Cytokines	CCL7 (MCP-3), CXCL12 (SDF1), IL18, IL1B, TNFSF10 (TRAIL).
Transcription Factors & Regulators	CHD4, ETV4, EWSR1, HTATIP2, MTA1, MYC, MYCL, NR4A3 (NOR1), RB1, RORB, SMAD2 (MADH2), SMAD4 (MADH4), TCF20, TP53 (p53).
Other Tumor Metastasis Genes	CST7, CTSK, CTSL, CD82 (KAI1), KISS1, METAP2, NME
* The blue colored genes have same directionality, whereas the genes highlighted by red color showed opposite directionality between pro-metastatic potential by TUSC3 deficiency.
* The roles of the gene highlighted by black are controversial in terms of lung cancer progression
Upregulated	Known functions	Tumorigeneiss and/or metastasis	References
COL4A2	Extracellular Matrix (ECM) Proteases	Enhacning EMT and metastasis	1,2,3
FN1	Cell Adhesion Molecules	Enhancing cell survival and metastasis	4,5
IL1B	Cytokine / cell cycle	Oncogene	6,7
MCAM	Cell Adhesion Molecules	Enhancing cell migration and metasasis	8,9
MGAT5	Cell Adhesion Molecules / Glycotransferase	Enhancing tumor growth and metastasis	10,11,12
MMP7	Cell surface receptor / growh factor signaling	Oncogene	13,14
NF2	Cell cycle and mTOR pathway inhibition	Inhibition	15
SSTR2	Cell surface receptor / growh factor signaling	GPCR - enhancing metastasis	16
TIMP2	Extracellular Matrix (ECM) Proteases	Inhibition	17,18
Down-regulated	Known functions	Tumorigeneiss and/or metastasis	References
CDH11	Cell Adhesion Molecules / Epithelial marker	Inhibition	19,20
CTNNA1	Cell Adhesion Molecules	Inhibition	21
FLT4	Growth factor signaliing pahtways	Enhancing	22
HGF	Growth factor	Enhancing	23
MMP9	Extracellular Matrix (ECM) Proteases	Enhancing	24
NME2	Metastaiss suppressor	Inhibition	25
NR4A3	Nuclear orphan receptor	Inhibition in AML; Not determined in Lung cancer	26
Referecnes for Supplementary Table S1
1. Chida S, Okayama H, Noda M, Saito K, Nakajima T, et al. (2016) Stromal VCAN expression as a potential prognostic biomarker for disease recurrence in stage II-III colon cancer. Carcinogenesis 37: 878-887. 2. Reka AK, Chen G, Jones RC, Amunugama R, Kim S, et al. (2014) Epithelial-mesenchymal transition-associated secretory phenotype predicts survival in lung cancer patients. Carcinogenesis 35: 1…
