# Supplementary material for: miRNA-mediated TUSC3 deficiency enhances UPR and ERAD to promote metastatic potential of NSCLC
Source: Nat Commun. 2018 Nov 30;9:5110. doi: 10.1038/s41467-018-07561-8 (PMC6269493; doi:10.1038/s41467-018-07561-8)
Supplement: Supplementary file 4 — Supplementary Data 2 [file 41467_2018_7561_MOESM4_ESM.xls]

## Sheet: 2a
Supplementary Dataset 2. The lists of genes associated with metastasis in TUSC3KO with GSEA
2a. GSEA Analysis_Metastasis-Related Genes_Control vs TUSC3 KO
PROBE	RANK IN GENE LIST	RANK METRIC SCORE	RUNNING ES
DPYSL3	1	2.16209	0.0745648
CPS1	10	1.33942	0.120538
DDX58	15	1.22495	0.162681
THBS1	36	0.930561	0.194192
PLK2	63	0.798138	0.220955
TP63	95	0.694318	0.243987
TGFA	100	0.684597	0.267487
CALB1	129	0.614128	0.287842
IFI16	138	0.608525	0.308598
TNC	147	0.587117	0.328616
PRSS3	200	0.504272	0.344467
NNMT	206	0.497605	0.361486
OAS2	221	0.485306	0.377813
IFITM1	253	0.457708	0.392682
SERPINE2	295	0.429635	0.406284
CXCL11	345	0.396919	0.41852
GREM1	377	0.383655	0.430834
PTGS2	450	0.35126	0.440809
CLDN1	609	0.307104	0.446702
DCBLD2	722	0.284511	0.453184
NUP188	794	0.272333	0.460467
SORL1	846	0.26594	0.468124
SSR3	934	0.253908	0.474294
CSF3	1235	0.223117	0.473062
PTPRK	1313	0.217195	0.478264
DUSP4	1440	0.208878	0.48172
IFI27	1476	0.206487	0.487802
AOX1	1506	0.204762	0.494004
MX1	1681	0.193443	0.495499
S100A9	1783	0.188407	0.498992
PID1	1849	0.184319	0.503417
VSNL1	1937	0.180954	0.50707
MCL1	2040	0.176494	0.510124
HMGCS1	2152	0.171688	0.512743
COPA	2857	0.147254	0.496869
CDV3	3176	0.138848	0.492194
SRSF6	3196	0.138392	0.496403
FGFBP1	3355	0.135153	0.496363
TGFBR2	3702	0.127652	0.490468
IFI6	3713	0.127435	0.494567
HRH1	4086	0.120082	0.487637
NF2	4470	0.112489	0.480118
DDX3X	4604	0.11028	0.479964
G0S2	5087	0.102349	0.469149
DHX9	5091	0.10231	0.472589
SCG5	5246	0.100393	0.471469
ARHGDIB	5278	0.0999751	0.473995
S100A8	5706	0.0937096	0.464519
OAS1	5927	0.090556	0.461094
STX16	5997	0.0897711	0.462138
YKT6	6005	0.0897063	0.465024
MMP3	6512	0.082903	0.452823
PDPN	7035	0.0766406	0.43993
PTPN11	7420	0.0725899	0.431005
PRNP	7685	0.0697991	0.425555
VNN1	8013	0.0666631	0.418121
CCND2	8680	0.0606616	0.40039
NUPR1	9143	0.0571084	0.388609
CDH13	10599	0.0461281	0.346892
TGFBR1	10689	0.0454184	0.34581
SH2D2A	11243	0.0416239	0.330785
COL5A1	11519	0.0396501	0.323968
SPOCK1	11969	0.0364564	0.311861
FLI1	13427	0.0271069	0.269428
JAG1	14214	0.0226739	0.246815
KCNMA1	14576	0.0207143	0.236784
IL13RA2	15090	0.0180629	0.222137
WDR1	15757	0.0145842	0.202817
NEAT1	15815	0.0143264	0.201615
FEZ1	17304	0.00660388	0.157551
MAN1A1	17385	0.00616479	0.155383
ARHGAP25	17532	0.00546694	0.151226
ROBO3	18000	0.00292063	0.137426
ELAVL2	18097	0.00239889	0.134651
ARMCX2	18529	0	0.121822
CUX2	18534	0	0.121703
RAB5A	19165	-0.00318448	0.103061
EMP3	19342	-0.00407696	0.0979629
GABPB1	20728	-0.0119537	0.0571502
RAB6A	20910	-0.013121	0.0522153
CYP51A1	21196	-0.0149358	0.0442475
NUP160	21865	-0.0191051	0.0250233
APOBEC3G	21878	-0.0191622	0.0253272
B4GALT1	22793	-0.0252206	-0.00100825
STX10	22935	-0.0263675	-0.00429547
IL13RA1	23637	-0.0314767	-0.0240751
G3BP2	25039	-0.0432833	-0.0642831
CALU	25995	-0.0530628	-0.0908784
LPXN	26954	-0.0640868	-0.117183
CLIC4	26972	-0.0642055	-0.115473
TWF1	28092	-0.0800015	-0.146021
CALML3	28309	-0.0834791	-0.14957
CDK17	29229	-0.100761	-0.173448
COL5A2	29549	-0.107848	-0.179222
PLTP	29693	-0.110961	-0.179651
FOXA2	30253	-0.124492	-0.191994
CA12	31465	-0.167946	-0.222246
CDH11	31523	-0.170805	-0.21805
SLC4A7	31541	-0.171613	-0.212635
PALLD	31684	-0.178828	-0.210692
WIPF1	31803	-0.185009	-0.207821
CALD1	32364	-0.224314	-0.216751
FST	32474	-0.235557	-0.211868
ITGB6	32636	-0.255084	-0.207859
LTBP1	32831	-0.282932	-0.203872
SFRP1	32833	-0.282981	-0.194139
XYLT1	32989	-0.308753	-0.1881
GNG11	33137	-0.346141	-0.180534
MAP1B	33227	-0.370498	-0.1704
PCDH7	33253	-0.381614	-0.157978
GPX3	33297	-0.395581	-0.14561
ARL4C	33376	-0.430003	-0.133096
FN1	33466	-0.495511	-0.118649
SRGN	33574	-0.624607	-0.100285
NEFL	33684	-1.27345	-0.0595934
RPS4Y1	33699	-1.74972	0.000357182

## Sheet: 2b
2b. GSEA Analysis_Migration-Related Genes_Control vs TUSC3 KO
PROBE	RANK IN GENE LIST	RANK METRIC SCORE	RUNNING ES
CXCL1	3	1.68096	0.0390463
EHF	9	1.3456	0.0702251
GLIPR1	17	1.16599	0.0971626
MT1F	24	1.03796	0.121149
THBS1	36	0.930561	0.142486
PTGES	61	0.822016	0.160908
VCAN	74	0.75507	0.17813
TGM2	82	0.729666	0.194909
MT2A	144	0.593727	0.206913
AQP3	183	0.532396	0.218175
EFNB2	184	0.529441	0.230501
SERPINB5	196	0.505048	0.241931
NNMT	206	0.497605	0.253248
SQRDL	219	0.48609	0.264207
EFEMP1	224	0.48189	0.275307
SPINT1	231	0.475361	0.286195
PODXL	234	0.472439	0.297135
PLIN2	250	0.460721	0.307414
MT1G	323	0.410338	0.31482
MT1X	325	0.408585	0.324303
KRT19	414	0.36383	0.330149
KCNK1	417	0.362599	0.338531
GALNT1	445	0.354711	0.345984
PTGS2	450	0.35126	0.354043
PTGER4	475	0.34322	0.361318
LPAR1	487	0.339855	0.368902
SLPI	500	0.336094	0.376369
GLUL	506	0.333141	0.383976
EPCAM	659	0.29663	0.386349
SFN	683	0.292209	0.392467
SLC27A2	714	0.285694	0.398223
ITGB4	720	0.284665	0.404702
DCBLD2	722	0.284511	0.411296
TNFAIP2	872	0.261626	0.412943
MEST	878	0.260491	0.418859
S100A4	883	0.260114	0.424795
CHST15	970	0.249116	0.428031
PDGFC	1028	0.243762	0.432006
TSPAN13	1084	0.237363	0.435892
IGFBP6	1266	0.220694	0.435632
MT1E	1373	0.213103	0.437432
CD55	1497	0.205102	0.438539
KRT17	1578	0.19918	0.44079
SMURF2	1884	0.182548	0.435944
GJB3	1995	0.178266	0.436814
ERAP2	2108	0.17368	0.437518
FXYD3	2510	0.157959	0.429236
SNAI2	2577	0.155895	0.430897
HMGA2	2606	0.154884	0.433668
PKP3	2704	0.152105	0.434317
ESRP1	2733	0.151362	0.437006
JUP	2904	0.14585	0.435331
AGR2	2920	0.145447	0.43827
TNFRSF21	3178	0.138788	0.433837
DTX4	3251	0.137263	0.434885
FKBP11	3339	0.135463	0.435445
HIST1H2BK	4006	0.12201	0.418423
MTUS1	4019	0.121554	0.420895
WWTR1	4312	0.115642	0.414879
OLR1	4337	0.115139	0.416844
CD24	4438	0.113363	0.416501
PLAGL1	4528	0.111461	0.416442
TXNIP	4567	0.110908	0.41789
S100A14	4686	0.10885	0.416906
VGLL1	4786	0.107189	0.416449
BST2	4857	0.105905	0.416827
TACSTD2	4966	0.103966	0.416026
ARHGDIB	5278	0.0999751	0.409079
ARID5B	5498	0.0969458	0.404805
SOX9	6046	0.0891827	0.390568
GRAMD3	6137	0.0878209	0.389928
TPM2	6243	0.0862924	0.388806
ZNF22	6317	0.0854058	0.388617
EPB41L2	6511	0.0829229	0.384792
PERP	6657	0.0810572	0.382355
TRIM29	6741	0.0801349	0.381745
TSPAN4	6794	0.0795507	0.382046
KLF5	7171	0.0750917	0.372581
S100P	7642	0.0701922	0.360198
RAB25	8328	0.0640305	0.34126
S100A2	8852	0.059454	0.327047
CDH3	9505	0.0541061	0.308862
CLDN4	9685	0.0526695	0.30475
CSTB	9744	0.0522237	0.304236
FOSL1	10600	0.0461249	0.279811
EPS8	10667	0.0455659	0.278904
SACS	10818	0.0445018	0.275466
MSN	11232	0.0417047	0.26412
ADAMTS1	11499	0.0398027	0.257114
TMEM30B	11961	0.0365044	0.244215
KRT18	12352	0.0338723	0.233373
NR2F2	13235	0.0283933	0.20773
S100A6	13356	0.0276688	0.204795
TIMP3	13465	0.0269163	0.202201
MAPK13	13952	0.0241491	0.188269
JAG1	14214	0.0226739	0.181013
NMU	15960	0.0136585	0.12929
GALNT3	16128	0.0128312	0.124608
CST6	16966	0.00847467	0.0998436
GATA3	16980	0.00840775	0.0996516
WNT5A	17631	0.00493574	0.0803815
CDH1	17718	0.00452932	0.0779221
CAPG	17815	0.0038991	0.0751499
EEF1A2	17907	0.00340144	0.0725152
ST14	18132	0.00213877	0.0658846
ARHGAP29	18997	-0.00231934	0.0401714
IL1A	19044	-0.00253884	0.0388586
EMP3	19342	-0.00407696	0.0300961
GJA1	19421	-0.00453917	0.0278755
GPR87	19766	-0.00630991	0.0177633
AKR1C3	19823	-0.00670433	0.0162493
COL6A2	20356	-0.0097998	0.000611527
ASAH1	20548	-0.0109642	-0.00482943
KRT7	21065	-0.0141141	-0.0198896
SH3YL1	21153	-0.0147018	-0.0221419
COL18A1	21238	-0.0152086	-0.024293
PPL	22318	-0.0220482	-0.0559588
CLDN7	22572	-0.0237349	-0.0629515
RGS20	23317	-0.0291727	-0.0844607
DKK3	23403	-0.0297828	-0.0863023
AIM1	23603	-0.0312683	-0.0915091
TUBB6	24261	-0.0365149	-0.110253
LAD1	24929	-0.0422735	-0.129161
TUBA4A	25245	-0.0454893	-0.137496
CXADR	25432	-0.0473839	-0.14194
FABP5	26067	-0.0538195	-0.159595
RAC2	26353	-0.0571101	-0.166765
AHNAK2	26464	-0.0583884	-0.168686
FBLN1	26539	-0.0592669	-0.169513
RHOBTB3	26741	-0.061453	-0.174077
MAGEA3	28177	-0.0813266	-0.214979
FGF2	28808	-0.0923227	-0.231619
SIRPA	29288	-0.101894	-0.243532
MAOA	29360	-0.103817	-0.243232
LAMA3	29593	-0.108808	-0.247618
NEDD9	29601	-0.109018	-0.245288
LGALS3	29642	-0.109882	-0.243923
RAB31	30334	-0.12706	-0.261573
BICC1	30369	-0.128046	-0.259605
AKR1C1	30531	-0.132921	-0.261312
MAGEA6	30630	-0.135712	-0.261075
AKR1C2	30921	-0.145574	-0.266335
FYN	31071	-0.151072	-0.267261
VIM	31081	-0.151563	-0.264001
CDA	31251	-0.158342	-0.265355
PLAC8	31342	-0.161104	-0.264288
KYNU	31388	-0.163886	-0.261814
TFPI2	31414	-0.165428	-0.258709
DYNLT3	31570	-0.173067	-0.259302
DSE	32063	-0.200671	-0.269303
IGF2BP2	32127	-0.204108	-0.26643
UGCG	32131	-0.204348	-0.261762
CYR61	32168	-0.206625	-0.258025
RBPMS	32560	-0.24597	-0.263959
COL4A2	32620	-0.25314	-0.259825
EPAS1	32764	-0.273111	-0.257731
GALNT14	32940	-0.299743	-0.255972
COL4A1	33035	-0.318927	-0.25135
CLU	33066	-0.328238	-0.244603
LOXL2	33068	-0.328445	-0.236986
F2RL1	33080	-0.331212	-0.229602
TM4SF1	33083	-0.332111	-0.22193
GNG11	33137	-0.346141	-0.215452
MAP1B	33227	-0.370498	-0.20948
DAPK1	33236	-0.374016	-0.201011
CTSH	33298	-0.396235	-0.193605
SCNN1A	33366	-0.423923	-0.185734
ARL4C	33376	-0.430003	-0.175991
PIR	33388	-0.438846	-0.166102
AKAP12	33444	-0.477651	-0.156622
FN1	33466	-0.495511	-0.145711
IGFBP3	33512	-0.539578	-0.134491
TGFBI	33518	-0.543835	-0.121979
GSTM3	33523	-0.552573	-0.109233
LIMA1	33548	-0.580628	-0.096431
IGFBP7	33560	-0.595909	-0.0828852
AXL	33561	-0.596529	-0.068997
SRGN	33574	-0.624607	-0.0548129
RNF128	33605	-0.6925	-0.039585
SERPINE1	33611	-0.710841	-0.0231845
LIMCH1	33674	-1.12264	0.00110343

## Sheet: 2c
2c. GSEA Analysis_KEGG_Cell Adhesion_Control vs TUSC3 KO
PROBE	RANK IN GENE LIST	RANK METRIC SCORE	RUNNING ES
ITGB8	48	0.856287	0.0678051
ICAM1	56	0.844719	0.135896
VCAN	74	0.75507	0.19644
CDH2	153	0.580243	0.241033
SDC4	273	0.443689	0.273363
CLDN2	381	0.379491	0.30086
CLDN1	609	0.307104	0.318931
CD58	611	0.306356	0.343672
NRCAM	688	0.291097	0.364945
PVR	854	0.264312	0.381402
ITGA6	2099	0.174021	0.358428
CLDN17	3668	0.128347	0.322112
HLA-A	3907	0.123948	0.325047
CLDN22	4476	0.112418	0.317222
CNTN1	4790	0.107119	0.316562
PDCD1LG2	4994	0.10372	0.318903
CNTNAP2	5280	0.0999686	0.318499
VCAM1	5647	0.0947324	0.31526
CLDN5	5711	0.0935876	0.32095
ICAM3	5849	0.0916425	0.32428
CLDN3	6091	0.088332	0.324246
CD40LG	6587	0.081951	0.316131
PVRL1	6620	0.0814854	0.321767
HLA-B	6640	0.0812804	0.327773
HLA-DQA2	7000	0.076985	0.323307
PVRL2	7139	0.0754429	0.325297
CD226	7838	0.0683834	0.310041
HLA-DQB1	8149	0.0655314	0.306108
CD80	9071	0.0578276	0.283357
HLA-DRB1	9112	0.0574334	0.28681
HLA-E	9199	0.0566289	0.288828
HLA-G	9240	0.0563354	0.292192
CDH3	9505	0.0541061	0.288705
CLDN4	9685	0.0526695	0.287633
CD22	9743	0.0522291	0.290158
SELL	10155	0.0491481	0.281893
CD2	10529	0.0466588	0.274558
HLA-C	10829	0.0443956	0.269244
SELP	11055	0.0429371	0.266015
CNTN2	11265	0.0414877	0.263146
CD274	11741	0.0380201	0.252075
ICOSLG	11916	0.0368212	0.249871
HLA-F	12148	0.0352214	0.24584
HLA-DOB	12760	0.0313632	0.230181
PTPRC	12830	0.0308836	0.230623
OCLN	13028	0.0297028	0.227158
CLDN11	13094	0.0292656	0.227589
CLDN9	13495	0.0267406	0.21784
NEGR1	13538	0.0264999	0.218732
ITGB1	13831	0.0248696	0.212047
NCAM1	13882	0.0245535	0.212543
SPN	14592	0.0206567	0.1931
ITGA4	14911	0.0189648	0.185164
ITGB2	15416	0.0163647	0.171479
CD40	15735	0.0146888	0.163197
HLA-DOA	15871	0.0140421	0.160312
CLDN16	16032	0.0133181	0.156624
ITGA9	16078	0.0131321	0.156346
ITGB7	16224	0.0123825	0.153029
CLDN8	16390	0.0114784	0.149044
CADM3	16469	0.0111205	0.14762
JAM2	16540	0.0107334	0.146404
CD4	16580	0.0105147	0.146092
HLA-DPB1	16792	0.00945139	0.140573
NRXN2	17549	0.00538715	0.118496
CDH1	17718	0.00452932	0.113859
NLGN1	17773	0.00418464	0.11259
NRXN1	17914	0.00337005	0.108693
HLA-DPA1	17933	0.00325362	0.10842
NFASC	18001	0.00291824	0.106661
ICAM2	18137	0.00212256	0.102813
HLA-DRB4	18163	0.0019633	0.102227
ITGAM	18310	0.00109768	0.0979679
CD8B	18352	0.000906626	0.0968202
CNTNAP1	18828	-0.00128253	0.082779
CLDN19	18869	-0.00152222	0.081711
MADCAM1	18922	-0.00183519	0.0803108
CD86	18942	-0.00198658	0.0799057
PDCD1	19142	-0.00306527	0.0742275
ITGA8	19225	-0.00350587	0.0720691
CD8A	19356	-0.00418234	0.0685361
CD28	19509	-0.00500782	0.0644146
ICOS	19940	-0.00734329	0.0522035
ITGAL	20082	-0.00804615	0.0486552
NLGN3	20230	-0.00909281	0.045013
SIGLEC1	20349	-0.00978041	0.0422899
HLA-DQA1	20439	-0.010261	0.0404692
CLDN18	20449	-0.010351	0.0410381
HLA-DRB3	20576	-0.0111108	0.0381843
MAG	20837	-0.0126328	0.0314633
HLA-DRA	21629	-0.0176929	0.00933885
PTPRF	21860	-0.0190789	0.00403235
MPZ	21902	-0.0193515	0.00437607
CLDN14	22017	-0.0199976	0.00259819
NCAM2	22115	-0.0207052	0.00138376
CLDN15	22374	-0.0224139	-0.0044869
CLDN7	22572	-0.0237349	-0.00843424
CLDN6	22669	-0.024357	-0.00932364
CDH5	23654	-0.0316084	-0.0360702
GLG1	23930	-0.0338376	-0.0415235
CD276	23948	-0.0339495	-0.0392848
CD6	23970	-0.034129	-0.0371506
CD34	24333	-0.036959	-0.0449422
CLDN20	24467	-0.0381606	-0.0458174
CDH15	24477	-0.0383097	-0.0429879
SELPLG	24594	-0.039439	-0.0432534
SELE	24793	-0.0410716	-0.0458288
CTLA4	25037	-0.043279	-0.0495657
SDC2	25087	-0.0437887	-0.0474843
ESAM	25209	-0.0452002	-0.0474329
MPZL1	25555	-0.0485315	-0.0537826
CDH4	25685	-0.0498877	-0.0535904
SDC3	25928	-0.0524006	-0.0565601
CLDN23	26525	-0.0591566	-0.0695252
ALCAM	26597	-0.0599759	-0.0667901
PECAM1	28380	-0.0844508	-0.113028
L1CAM	28458	-0.0858811	-0.108377
SDC1	28756	-0.0914141	-0.10983
HLA-DRB5	28986	-0.0954754	-0.10893
NRXN3	29007	-0.0958247	-0.101777
NLGN2	30757	-0.140378	-0.14251
CLDN10	31564	-0.172783	-0.152542
HLA-DMB	31635	-0.176171	-0.140382
CADM1	31734	-0.18127	-0.128644
PVRL3	31871	-0.188686	-0.117438
NEO1	32629	-0.254493	-0.119403
PTPRM	32760	-0.272819	-0.101216
CD99	33023	-0.315608	-0.0834996
HLA-DMA	33091	-0.334217	-0.0584719
JAM3	33419	-0.461022	-0.030934
ITGAV	33458	-0.48976	0.0075337

## Sheet: 2d
d. GSEA Analysis_Metastasis-Related Genes_Control + TM vs TUSC3 KO + TM
PROBE	RANK IN GENE LIST	RANK METRIC SCORE	RUNNING ES
CPS1	15	1.58316	0.0476432
DPYSL3	17	1.55904	0.0949703
IFI16	43	1.24606	0.132076
DDX58	44	1.238	0.169681
PTGS2	47	1.21981	0.206674
CALB1	103	0.940986	0.23362
TGFBR2	140	0.831175	0.257796
OAS2	144	0.81797	0.282554
TP63	178	0.752752	0.304437
SORL1	195	0.73114	0.326169
TGFA	210	0.70273	0.347098
OAS1	215	0.696424	0.368134
DUSP4	218	0.690413	0.389046
GREM1	231	0.670667	0.409061
PRSS3	289	0.606789	0.425796
PTPRK	294	0.603515	0.444009
CXCL11	317	0.584535	0.46111
TNC	345	0.563252	0.477415
SERPINE2	499	0.468182	0.487082
IFI27	551	0.446684	0.499133
THBS1	600	0.424361	0.510594
SCG5	679	0.404145	0.520549
IFITM1	869	0.355129	0.52571
FGFBP1	963	0.331443	0.53301
DCBLD2	1181	0.297457	0.535586
AOX1	1286	0.284869	0.541144
HMGCS1	1404	0.271619	0.545912
RAB5A	1501	0.261955	0.551011
IFI6	1553	0.256241	0.557277
RAB6A	1571	0.254331	0.564496
FST	1647	0.247833	0.569792
NEAT1	1775	0.238727	0.573263
PLK2	2150	0.213298	0.56861
MCL1	2369	0.20096	0.568226
CLIC4	2732	0.182305	0.562988
SSR3	2736	0.182086	0.56843
B4GALT1	2806	0.178595	0.571801
S100A9	2839	0.176975	0.576224
VNN1	2914	0.174197	0.579313
COPA	3168	0.163932	0.576762
LTBP1	3228	0.161483	0.579911
GNG11	3466	0.154537	0.577551
CALU	4139	0.135839	0.561674
STX16	4465	0.126861	0.555854
DDX3X	4928	0.116046	0.545628
JAG1	5027	0.113933	0.546171
G3BP2	6052	0.0938455	0.518542
MX1	7146	0.0761177	0.488321
CDV3	7697	0.0682996	0.474024
FLI1	7951	0.0652121	0.468474
TWF1	8003	0.064421	0.468913
ARHGAP25	8096	0.0632292	0.468095
LPXN	8447	0.0585529	0.459456
NNMT	8499	0.0579894	0.459699
CA12	8734	0.0549558	0.454404
ARHGDIB	10476	0.0360337	0.403677
HRH1	10570	0.0350849	0.401974
COL5A2	10965	0.031373	0.3912
PID1	11314	0.0280717	0.381694
CDK17	11559	0.0258245	0.375216
CYP51A1	11578	0.0256602	0.375459
IL13RA2	12412	0.0184407	0.351225
CDH13	12741	0.0157925	0.341941
EMP3	13286	0.0114994	0.326098
IL13RA1	14401	0.0028216	0.293025
ELAVL2	14449	0.00244665	0.291701
MMP3	14969	-0.00102886	0.276284
MAN1A1	15202	-0.00276526	0.269462
PTPN11	15245	-0.00312551	0.268307
YKT6	15550	-0.00547266	0.259424
APOBEC3G	16872	-0.0148411	0.220555
G0S2	17016	-0.0159651	0.216783
CSF3	17568	-0.019935	0.200988
S100A8	17667	-0.0205722	0.198696
VSNL1	17731	-0.0210268	0.19746
CCND2	18626	-0.0274825	0.171684
PDPN	19400	-0.0329854	0.149677
DHX9	20165	-0.0382592	0.128099
PRNP	20314	-0.0392841	0.124887
WIPF1	20910	-0.0435475	0.108499
CLDN1	20929	-0.043738	0.109292
TGFBR1	20962	-0.0439712	0.109675
FEZ1	21103	-0.0448683	0.106871
COL5A1	22829	-0.0578129	0.0572815
ARMCX2	22999	-0.058972	0.0540424
ITGB6	23665	-0.0649339	0.0362208
SRSF6	24596	-0.0726245	0.010745
NF2	25239	-0.0783092	-0.00598575
ROBO3	25347	-0.0793098	-0.00676156
NUPR1	26321	-0.0888136	-0.0330256
SH2D2A	26614	-0.0920348	-0.0389215
WDR1	26787	-0.0938673	-0.0411898
SLC4A7	27187	-0.0983725	-0.0500781
FOXA2	27533	-0.102465	-0.0572347
CUX2	27991	-0.108275	-0.0675486
GABPB1	29247	-0.126962	-0.101048
STX10	30119	-0.144715	-0.122578
SPOCK1	30326	-0.14927	-0.124175
NUP160	30487	-0.153349	-0.124279
KCNMA1	30606	-0.15648	-0.123039
CALD1	30653	-0.157509	-0.119623
NUP188	31652	-0.191021	-0.143527
PCDH7	31944	-0.203595	-0.146004
CALML3	31979	-0.206549	-0.140742
XYLT1	32574	-0.246571	-0.150933
PLTP	32729	-0.259982	-0.14762
FN1	32771	-0.264752	-0.140798
PALLD	32933	-0.285228	-0.136926
SFRP1	32981	-0.292571	-0.129438
CDH11	33260	-0.34861	-0.127124
SRGN	33379	-0.38775	-0.118858
MAP1B	33422	-0.406505	-0.10776
ARL4C	33442	-0.420407	-0.0955558
GPX3	33511	-0.472707	-0.083221
NEFL	33677	-0.982557	-0.0582865
RPS4Y1	33706	-1.95118	0.000148481

## Sheet: 2e
2e. GSEA Analysis_Migration-Related Genes _Control + TM vs TUSC3 KO + TM
PROBE	RANK IN GENE LIST	RANK METRIC SCORE	RUNNING ES
IL1A	6	1.823	0.029781
EHF	9	1.70981	0.057821
CXCL1	14	1.60165	0.0840239
TXNIP	19	1.50019	0.108559
PTGS2	47	1.21981	0.127801
SLPI	59	1.14166	0.146235
VCAN	60	1.13385	0.16487
MT1F	72	1.07449	0.1822
PLIN2	75	1.05124	0.199417
AGR2	106	0.918755	0.213621
ESRP1	119	0.895312	0.227978
TGM2	123	0.885542	0.242441
PTGES	133	0.84811	0.256111
OLR1	141	0.830347	0.269549
S100A4	161	0.788818	0.281946
JUP	170	0.772408	0.294401
EPS8	176	0.760493	0.30675
MTUS1	186	0.738929	0.318626
CD24	188	0.737815	0.330722
ITGB4	190	0.735329	0.342776
TSPAN13	198	0.725209	0.354486
SOX9	212	0.702192	0.365638
ARID5B	241	0.658704	0.375629
KCNK1	254	0.646793	0.385901
SQRDL	274	0.623244	0.395577
KLF5	276	0.620317	0.405741
KRT19	302	0.59601	0.414791
PDGFC	316	0.584923	0.424016
LPAR1	353	0.554848	0.432061
MT1X	367	0.539209	0.440535
EPCAM	368	0.538137	0.449379
CDH1	377	0.532837	0.457897
AQP3	395	0.523537	0.465994
GALNT1	399	0.519965	0.47445
SPINT1	402	0.517782	0.4829
TNFRSF21	474	0.481174	0.48869
AHNAK2	478	0.480045	0.49649
EFEMP1	498	0.469185	0.503634
CD55	536	0.452574	0.509968
FXYD3	547	0.44851	0.517041
THBS1	600	0.424361	0.522464
DAPK1	651	0.411138	0.52773
GLIPR1	655	0.410204	0.534382
EFNB2	687	0.402413	0.540071
PERP	699	0.400118	0.546319
RAB31	834	0.364053	0.548305
CHST15	874	0.353447	0.552951
PODXL	892	0.347589	0.558156
S100P	895	0.346962	0.563799
KRT17	957	0.333126	0.567454
TRIM29	1001	0.325028	0.571514
MAOA	1005	0.323814	0.576746
CXADR	1019	0.320483	0.581625
MT2A	1125	0.305326	0.583511
DCBLD2	1181	0.297457	0.58676
SERPINB5	1238	0.290839	0.589869
MT1G	1278	0.285601	0.5934
ERAP2	1305	0.283246	0.59728
PTGER4	1353	0.278105	0.600448
PPL	1479	0.264089	0.601061
ARHGAP29	1513	0.26055	0.604358
GJB3	1535	0.258596	0.607982
KYNU	1584	0.25312	0.61071
SLC27A2	1629	0.249628	0.613501
TNFAIP2	2106	0.215446	0.602846
ASAH1	2262	0.2069	0.601623
S100A6	2277	0.205836	0.604588
ZNF22	2375	0.200683	0.604994
CLDN4	2418	0.199028	0.607012
LGALS3	2520	0.19307	0.607173
CDA	2584	0.189645	0.608411
HMGA2	2613	0.187937	0.610664
IGFBP6	2870	0.175961	0.605921
NEDD9	3008	0.17031	0.604635
S100A14	3269	0.160159	0.599513
GJA1	3440	0.155265	0.596994
AKR1C3	3454	0.154902	0.599152
GNG11	3466	0.154537	0.601364
GLUL	3810	0.144775	0.593514
AKR1C1	3845	0.143485	0.594858
CSTB	3873	0.142538	0.596395
TM4SF1	4305	0.131392	0.585701
AIM1	4315	0.131166	0.587588
MT1E	5012	0.114265	0.568709
JAG1	5027	0.113933	0.570164
NR2F2	5901	0.0966897	0.545718
DYNLT3	6505	0.0861354	0.52915
MEST	6950	0.0790103	0.517207
PKP3	7116	0.0765403	0.513544
SNAI2	7471	0.0714709	0.504161
GRAMD3	7686	0.0683704	0.498903
PLAGL1	8206	0.0618297	0.48444
S100A2	8483	0.0582002	0.477166
NNMT	8499	0.0579894	0.477671
GPR87	9286	0.0483837	0.455026
WWTR1	10130	0.0396461	0.430536
AKAP12	10387	0.0369767	0.423509
ARHGDIB	10476	0.0360337	0.421477
GALNT3	11384	0.0274171	0.394878
BICC1	12799	0.015295	0.352959
SFN	13178	0.0124912	0.341892
NMU	13180	0.0124828	0.342067
EMP3	13286	0.0114994	0.339124
EEF1A2	14885	-0.00045077	0.291474
LAMA3	15488	-0.00502284	0.273603
SMURF2	16207	-0.0101391	0.252357
CAPG	16663	-0.0133622	0.239007
KRT18	17161	-0.0170895	0.224466
COL18A1	17428	-0.0189737	0.216845
AKR1C2	17450	-0.0192118	0.216534
DTX4	17749	-0.021084	0.207993
RGS20	18216	-0.024529	0.194499
WNT5A	18217	-0.0245347	0.194902
BST2	18488	-0.0265357	0.187286
TMEM30B	18504	-0.0266409	0.187276
CDH3	18556	-0.0270829	0.186201
EPAS1	18987	-0.0300283	0.17387
MSN	19295	-0.0322022	0.165244
SCNN1A	19540	-0.0341037	0.158527
CLU	19979	-0.0369479	0.146072
CLDN7	20112	-0.0379001	0.142758
SH3YL1	20798	-0.0426876	0.123031
DKK3	21383	-0.0471106	0.106388
RAB25	21428	-0.0474067	0.105855
TFPI2	22515	-0.0555426	0.0743801
TSPAN4	23357	-0.0620747	0.050319
EPB41L2	23741	-0.0655456	0.039974
ST14	23996	-0.0675282	0.0335087
MAGEA3	24457	-0.0711659	0.0209596
TIMP3	24915	-0.0752791	0.00856758
FKBP11	25610	-0.081823	-0.010785
RHOBTB3	25854	-0.0842082	-0.0166481
RAC2	25933	-0.0849929	-0.0175775
RBPMS	25970	-0.0852648	-0.0172498
LAD1	26033	-0.0858138	-0.0176886
CST6	26155	-0.0871466	-0.019865
PLAC8	26567	-0.0914499	-0.0306194
MAGEA6	26665	-0.0925446	-0.0319913
MAPK13	27230	-0.0988007	-0.0471878
VGLL1	27556	-0.102725	-0.0551921
TACSTD2	27644	-0.10382	-0.0560805
UGCG	27712	-0.104629	-0.0563591
COL6A2	28409	-0.114175	-0.0752397
FBLN1	29144	-0.125253	-0.0950714
SACS	29189	-0.126019	-0.0943126
TPM2	29837	-0.138474	-0.111332
IGF2BP2	30195	-0.146325	-0.119575
TUBB6	30220	-0.146842	-0.117877
ADAMTS1	30587	-0.155923	-0.12623
F2RL1	31048	-0.16959	-0.137161
VIM	32053	-0.210441	-0.163645
KRT7	32070	-0.211417	-0.160648
FABP5	32143	-0.215603	-0.159252
AXL	32149	-0.21578	-0.155855
SIRPA	32619	-0.250827	-0.16572
FN1	32771	-0.264752	-0.165872
FYN	32984	-0.293079	-0.167378
GATA3	32999	-0.295263	-0.162943
HIST1H2BK	33010	-0.296579	-0.158367
DSE	33022	-0.298193	-0.153794
CYR61	33025	-0.299779	-0.148927
TUBA4A	33049	-0.303603	-0.144624
FGF2	33238	-0.343578	-0.144584
FOSL1	33306	-0.363898	-0.140602
SRGN	33379	-0.38775	-0.136377
PIR	33381	-0.387836	-0.130033
MAP1B	33422	-0.406505	-0.124545
ARL4C	33442	-0.420407	-0.118202
GSTM3	33500	-0.458273	-0.112371
LOXL2	33512	-0.47284	-0.104928
CTSH	33519	-0.478273	-0.0972468
COL4A1	33523	-0.482142	-0.0894126
IGFBP3	33552	-0.516099	-0.0817658
COL4A2	33562	-0.529	-0.0733404
RNF128	33565	-0.531404	-0.0646668
SERPINE1	33568	-0.537015	-0.0559009
GALNT14	33593	-0.596028	-0.0468213
LIMCH1	33599	-0.61267	-0.0369015
IGFBP7	33601	-0.626092	-0.0266419
TGFBI	33660	-0.822539	-0.0148537
LIMA1	33680	-0.994545	0.000924377

## Sheet: 2f
2f. GSEA Analysis_KEGG_Cell Adhesion_Control +TM vs TUSC3 KO + TM
PROBE	RANK IN GENE LIST	RANK METRIC SCORE	RUNNING ES
ITGB8	39	1.29016	0.0813421
VCAN	60	1.13385	0.153254
ICAM1	222	0.682658	0.192115
CDH1	377	0.532837	0.221603
SDC4	391	0.524623	0.254764
CNTN1	506	0.464549	0.281077
ITGA6	795	0.375792	0.296532
CD58	818	0.367712	0.319391
CLDN2	948	0.335162	0.336983
CDH2	1073	0.312766	0.353291
ALCAM	1186	0.29704	0.368951
HLA-DMB	1633	0.249367	0.371616
PVRL2	1689	0.244353	0.385604
CLDN4	2418	0.199028	0.376653
HLA-E	2420	0.198893	0.389342
CLDN3	2570	0.1908	0.397106
GLG1	3018	0.169779	0.394652
NRCAM	3117	0.165817	0.402338
L1CAM	3999	0.139784	0.385042
ITGB1	4038	0.138611	0.392774
HLA-B	4226	0.133583	0.395748
CD40LG	4274	0.132087	0.402795
HLA-A	5170	0.110661	0.383219
HLA-DMA	5381	0.106279	0.383762
HLA-C	5558	0.103117	0.385115
CD22	7326	0.0734874	0.337196
CNTNAP2	7469	0.07148	0.337538
HLA-F	7894	0.0658929	0.329126
JAM2	8071	0.0634301	0.327941
HLA-G	9454	0.046652	0.28977
CLDN22	9798	0.0428659	0.282297
CD226	10000	0.0409081	0.278928
PDCD1LG2	10016	0.0407778	0.281089
CLDN6	10173	0.0391992	0.27895
CD274	10500	0.0358024	0.271531
PTPRM	12115	0.0207116	0.224793
CLDN16	12228	0.0197212	0.222719
SELL	12766	0.0156655	0.207729
HLA-DQB1	12864	0.0148247	0.205789
HLA-DPB1	12940	0.0142056	0.204464
PVR	13030	0.0136054	0.202684
HLA-DRB4	13128	0.0128454	0.200617
CD28	14152	0.00467698	0.170452
HLA-DQA1	14308	0.00353734	0.166063
NRXN1	14434	0.00250864	0.162501
PVRL1	14465	0.00232697	0.161756
NEGR1	14557	0.00173887	0.159157
CTLA4	14937	-0.0007809	0.147921
PTPRC	15256	-0.00322437	0.138658
CD2	15370	-0.00409222	0.135554
VCAM1	15405	-0.00442696	0.134825
ITGA8	15969	-0.00855231	0.118607
CLDN15	16422	-0.0115754	0.105887
HLA-DRB1	16558	-0.0126508	0.102676
ITGAL	16689	-0.0135288	0.0996695
CLDN11	16777	-0.0141675	0.0979848
CDH5	17237	-0.0176636	0.0854459
HLA-DOB	17263	-0.0178881	0.0858453
ICOSLG	17296	-0.0180893	0.0860492
CD34	17331	-0.0183455	0.0862099
NCAM2	17391	-0.0187473	0.0856518
CD6	17424	-0.0189494	0.0859107
SELE	17486	-0.0193813	0.0853335
NRXN2	17531	-0.0196671	0.085281
PECAM1	17546	-0.0197617	0.0861278
ITGA4	17582	-0.0200162	0.0863655
CLDN14	17740	-0.0210574	0.0830369
ITGB2	18003	-0.0230656	0.0767098
HLA-DPA1	18394	-0.0257244	0.0667412
CD80	18482	-0.0264463	0.0658416
CLDN8	18489	-0.0265413	0.0673602
CDH3	18556	-0.0270829	0.0671267
NLGN1	18637	-0.0275776	0.0665079
SPN	18779	-0.0286283	0.0641399
SELPLG	18826	-0.028959	0.0646219
NLGN3	18850	-0.0290964	0.0657977
HLA-DRA	18977	-0.0299664	0.0639619
ICAM2	18999	-0.0301188	0.0652626
MPZL1	19014	-0.0302348	0.0667791
HLA-DOA	19594	-0.0343993	0.051737
CLDN10	19870	-0.0360839	0.0458554
CLDN7	20112	-0.0379001	0.0411023
CD8B	20846	-0.0430074	0.0220248
ICOS	20860	-0.0430904	0.0243932
CLDN1	20929	-0.043738	0.0251652
CD86	21202	-0.0456084	0.019982
CD276	21227	-0.0457919	0.0221956
ITGA9	21300	-0.0464363	0.0230211
ICAM3	21643	-0.0491206	0.0159779
SIGLEC1	21675	-0.0493019	0.0182076
CD40	21768	-0.0499228	0.0186604
NFASC	21929	-0.0513091	0.0171769
CADM3	23174	-0.0605326	-0.0159969
CNTN2	23293	-0.0614214	-0.015583
NCAM1	23449	-0.0629311	-0.0161743
CD4	23972	-0.0673676	-0.0274108
SELP	24842	-0.0745462	-0.0485214
ITGB7	24972	-0.0758219	-0.0475142
HLA-DRB3	25710	-0.0828951	-0.0641601
CLDN19	26133	-0.0869315	-0.0711676
CD8A	26171	-0.0873634	-0.0666827
PDCD1	26406	-0.0897808	-0.0679096
CLDN20	26424	-0.0899528	-0.0626635
MAG	26698	-0.0928825	-0.0648534
CLDN18	26723	-0.0931128	-0.0596137
ITGAM	26775	-0.0937449	-0.0551376
CLDN5	26800	-0.0939886	-0.0498419
MADCAM1	27123	-0.0976192	-0.0531881
CDH15	27199	-0.0984553	-0.0491254
MPZ	27257	-0.0991529	-0.0444821
OCLN	27723	-0.104743	-0.0516311
HLA-DQA2	27921	-0.10733	-0.050634
CLDN17	27978	-0.108072	-0.0453905
SDC2	28041	-0.109079	-0.0402614
NEO1	28223	-0.111689	-0.038509
SDC1	28437	-0.114456	-0.0375327
NLGN2	28525	-0.115818	-0.032717
SDC3	28774	-0.119483	-0.0324614
ESAM	28891	-0.121116	-0.0281706
CLDN23	29426	-0.13008	-0.035754
HLA-DRB5	30413	-0.151373	-0.0554358
NRXN3	30460	-0.152692	-0.0470412
CLDN9	30680	-0.158322	-0.0434383
CD99	31194	-0.174544	-0.047553
PVRL3	31369	-0.180851	-0.0411693
PTPRF	31673	-0.192194	-0.0379019
ITGAV	32213	-0.219523	-0.0399144
CADM1	32834	-0.273158	-0.0409093
JAM3	33011	-0.29667	-0.0271788
CDH4	33040	-0.302184	-0.00868845
CNTNAP1	33490	-0.447865	0.00658109
