# Supplementary material for: miRNA-mediated TUSC3 deficiency enhances UPR and ERAD to promote metastatic potential of NSCLC
Source: Nat Commun. 2018 Nov 30;9:5110. doi: 10.1038/s41467-018-07561-8 (PMC6269493; doi:10.1038/s41467-018-07561-8)
Supplement: Supplementary file 5 — Supplementary Data 3 [file 41467_2018_7561_MOESM5_ESM.xls]

## Sheet: 3a
Supplementary Dataset 3. The lists of genes regarding unfolded protein response in TUSC3KO cells
3a. GSEA Analysis_REACTOME_UNFOLDED_PROTEIN_RESPONSE_Control vs Control + TM
PROBE	RANK IN GENE LIST	RANK METRIC SCORE	RUNNING ES
DDIT3	1	2.61378	0.0687392
HYOU1	2	2.48109	0.134017
HERPUD1	3	2.36224	0.196168
WIPI1	17	1.73658	0.241471
HSPA5	20	1.70096	0.286165
SYVN1	26	1.55497	0.326928
DNAJC3	27	1.55414	0.367817
ASNS	72	1.11841	0.395935
FKBP14	79	1.09987	0.424694
IGFBP1	82	1.08403	0.453156
CALR	87	1.06711	0.481113
EDEM1	103	1.00051	0.50699
TSPYL2	141	0.911826	0.529881
HSP90B1	154	0.866519	0.552322
EIF2AK3	169	0.831545	0.573784
ATF3	184	0.811673	0.594723
PDIA6	202	0.787657	0.614941
SRPRB	224	0.738551	0.633748
SRPR	227	0.732578	0.652963
SSR1	282	0.657343	0.668652
SEC31A	287	0.656918	0.685817
C19orf10	294	0.648674	0.702705
ERN1	299	0.644132	0.719534
DNAJB9	300	0.643499	0.736464
PDIA5	307	0.636505	0.753033
SERP1	329	0.614394	0.768573
ATF6	396	0.56289	0.781421
SHC1	757	0.41088	0.781528
EXOSC6	781	0.404918	0.791498
DNAJB11	799	0.401085	0.801545
EXOSC1	877	0.3818	0.809301
PREB	1142	0.331358	0.810171
WFS1	1359	0.302524	0.811708
ATF4	1385	0.299976	0.818857
EXOSC8	1470	0.290829	0.824012
EXOSC5	1503	0.28727	0.830619
MBTPS2	1645	0.275513	0.833676
TPP1	1968	0.252505	0.830746
GOSR2	2045	0.247369	0.834995
KDELR3	7860	0.101723	0.664821
EXOSC7	10868	0.0723344	0.577325
DCTN1	10933	0.0717351	0.57731
CUL7	11489	0.0672758	0.56258
EIF2S1	13341	0.0530901	0.508946
MBTPS1	15881	0.0353557	0.434392
ACADVL	17299	0.0256742	0.39294
ARFGAP1	17639	0.0233976	0.383477
ZBTB17	17844	0.0219545	0.37799
NFYA	18063	0.0204938	0.372048
KHSRP	20251	0.00442346	0.307145
PARN	21625	-0.00721486	0.266515
CXXC1	21682	-0.00770171	0.265053
PPP2R5B	21770	-0.00856082	0.262692
EXTL3	22214	-0.0129835	0.249863
TLN1	24167	-0.0362336	0.192783
ADD1	24221	-0.0368565	0.192177
XBP1	24222	-0.0368778	0.193147
HDGF	24336	-0.0383352	0.190796
NFYB	25552	-0.0574711	0.156187
CTDSP2	25969	-0.0658278	0.145551
SULT1A4	26268	-0.071393	0.13857
LMNA	26277	-0.071572	0.140215
DIS3	27230	-0.0924714	0.114345
DDX11	27510	-0.0998081	0.108676
TATDN2	27851	-0.108532	0.101423
EXOSC2	27930	-0.110545	0.102013
YIF1A	28023	-0.113071	0.102253
DDX12P	28404	-0.125091	0.0942464
ATP6V0D1	28906	-0.142427	0.0830989
EXOSC4	29615	-0.173232	0.0666078
GSK3A	29683	-0.17642	0.0692575
EXOSC3	29734	-0.179176	0.0724852
DCP2	29995	-0.191237	0.0697868
KLHDC3	31747	-0.327796	0.0263539
EXOSC9	32711	-0.486354	0.0105199
CCL2	33329	-0.729016	0.011357

## Sheet: 3b
3b. GSEA Analysis_REACTOME_UNFOLDED_PROTEIN_RESPONSE_TUSC3KO vs TUSC3 KO+TM
PROBE	RANK IN GENE LIST	RANK METRIC SCORE	RUNNING ES
DDIT3	6	1.08862	0.0765209
IGFBP1	10	0.909465	0.140508
WIPI1	12	0.808153	0.197417
HYOU1	46	0.536873	0.234262
HERPUD1	49	0.523419	0.27108
DNAJC3	73	0.469371	0.303466
TSPYL2	92	0.441909	0.334066
SYVN1	108	0.420331	0.363234
FKBP14	127	0.402743	0.391075
ATF3	191	0.366343	0.415013
EDEM1	196	0.364681	0.440587
DNAJB9	206	0.355754	0.465385
EIF2AK3	265	0.327154	0.48671
HSPA5	297	0.316101	0.508059
ASNS	338	0.304657	0.528335
ERN1	344	0.301733	0.549445
SERP1	541	0.257222	0.56174
SRPRB	678	0.238359	0.574491
PDIA5	691	0.237065	0.590837
KDELR3	832	0.220045	0.602178
PDIA6	873	0.216521	0.616244
ATF6	908	0.213036	0.630242
CALR	911	0.212709	0.645169
SSR1	984	0.206032	0.657545
HSP90B1	1151	0.19295	0.666204
SEC31A	1171	0.191711	0.679146
C19orf10	1401	0.177143	0.684819
SRPR	1430	0.175992	0.696386
DNAJB11	1773	0.159308	0.697442
EXOSC6	2038	0.147906	0.700014
TPP1	2945	0.120577	0.681574
WFS1	3058	0.117483	0.686522
SHC1	3120	0.115973	0.692879
PREB	3424	0.109221	0.691566
EXOSC1	3588	0.105669	0.694165
ATF4	4079	0.0963974	0.686389
GOSR2	5130	0.0803166	0.660831
PPP2R5B	5325	0.0774592	0.660521
MBTPS2	5369	0.0767802	0.664652
EXOSC8	5810	0.0713654	0.656599
XBP1	6782	0.0600149	0.63196
MBTPS1	9048	0.0406951	0.567488
CUL7	9388	0.0382923	0.560108
ZBTB17	10785	0.0293753	0.520674
ACADVL	11200	0.0269621	0.510266
DCTN1	13412	0.0154377	0.44562
NFYB	16721	0.000831898	0.347332
CXXC1	17682	-0.00275602	0.318985
NFYA	17932	-0.00374088	0.311846
CTDSP2	18340	-0.00527235	0.300117
PARN	18853	-0.00726752	0.285407
LMNA	19625	-0.010114	0.263198
DIS3	21226	-0.0165319	0.216795
ARFGAP1	21356	-0.0169601	0.214155
EIF2S1	21605	-0.0179792	0.208048
TLN1	23593	-0.0269573	0.150874
ADD1	23846	-0.0282753	0.145374
EXTL3	24370	-0.0311325	0.132019
DCP2	25327	-0.0370094	0.106204
ATP6V0D1	25441	-0.0378077	0.105509
EXOSC5	26430	-0.04479	0.079291
TATDN2	27182	-0.050965	0.0605545
EXOSC7	27633	-0.0547917	0.0510363
KHSRP	28811	-0.0673169	0.0207869
HDGF	29120	-0.0712037	0.0166467
GSK3A	29395	-0.0748087	0.0137713
SULT1A4	30287	-0.0897244	-0.00639657
YIF1A	30359	-0.0907233	-0.00211546
EXOSC3	30365	-0.0907876	0.00413236
KLHDC3	31395	-0.11426	-0.0184096
EXOSC4	31416	-0.114758	-0.0109189
DDX11	32682	-0.17866	-0.0359399
DDX12P	32772	-0.187132	-0.0254014
EXOSC2	32847	-0.195171	-0.0138505
EXOSC9	32969	-0.20743	-0.0028333
CCL2	33515	-0.352894	0.00582712

## Sheet: 3c
3c. GSEA Analysis_REACTOME_UNFOLDED_PROTEIN_RESPONSE_Control vs TUSC3KO
PROBE	RANK IN GENE LIST	RANK METRIC SCORE	RUNNING ES
CCL2	121	0.622264	0.0634165
HERPUD1	204	0.501025	0.114936
HYOU1	278	0.438886	0.160031
SYVN1	362	0.38848	0.1994
DNAJC3	424	0.361151	0.23648
SRPRB	586	0.310368	0.265118
SRPR	785	0.274167	0.288758
FKBP14	955	0.251146	0.31078
EXOSC3	1189	0.227088	0.328309
EXOSC6	1192	0.226964	0.352692
SSR1	1484	0.205672	0.36619
SERP1	1533	0.202288	0.386548
SEC31A	1740	0.190248	0.400913
EXOSC5	2181	0.170615	0.406205
HSPA5	2481	0.158658	0.414403
GSK3A	2540	0.156912	0.429577
C19orf10	2583	0.155463	0.44507
DDX11	2593	0.155108	0.461507
EXOSC4	2646	0.153877	0.476533
ATP6V0D1	2669	0.15335	0.492393
EXOSC2	2789	0.149456	0.504951
DDX12P	2909	0.145714	0.517105
CALR	3143	0.139577	0.52521
GOSR2	3369	0.134802	0.533038
EIF2S1	3555	0.130829	0.541627
KDELR3	4130	0.11914	0.537393
EDEM1	4357	0.11484	0.543041
YIF1A	4911	0.104876	0.537895
DIS3	5238	0.100508	0.539027
TLN1	5492	0.0969747	0.541949
HDGF	5723	0.0934588	0.545176
SULT1A4	7295	0.0738832	0.506427
ASNS	7386	0.0728679	0.511599
WFS1	7706	0.0696273	0.509613
ACADVL	7709	0.069616	0.517051
EIF2AK3	7782	0.0689206	0.522333
EXOSC7	7857	0.0682208	0.52748
EXOSC8	8001	0.0668278	0.530425
DDIT3	8023	0.0666011	0.536973
ERN1	8309	0.0641948	0.535414
TATDN2	8534	0.0620492	0.535436
EXOSC1	8878	0.0592494	0.53162
NFYA	9035	0.0580899	0.533238
DNAJB9	9454	0.0545068	0.526681
DCP2	9478	0.0543443	0.531849
ATF3	10153	0.049156	0.517105
KHSRP	11325	0.0409894	0.486706
ARFGAP1	11694	0.0383056	0.47989
LMNA	11890	0.0369798	0.478075
TPP1	12630	0.0322046	0.459573
DNAJB11	12658	0.0320029	0.462217
PREB	13977	0.0240658	0.425624
ADD1	14414	0.0216707	0.414996
SHC1	14529	0.0209742	0.413865
CXXC1	15063	0.0182308	0.399983
KLHDC3	15715	0.0147632	0.382218
HSP90B1	16602	0.0103935	0.356997
MBTPS1	18273	0.00126759	0.307484
PARN	18820	-0.00124868	0.291386
PDIA6	20033	-0.00783412	0.256197
PDIA5	20429	-0.0101848	0.24555
EXTL3	20657	-0.0116135	0.240052
TSPYL2	20687	-0.0117739	0.240458
EXOSC9	20866	-0.012777	0.236542
ATF6	21828	-0.0189171	0.210009
PPP2R5B	22171	-0.0210423	0.202107
MBTPS2	23684	-0.0318778	0.160589
ATF4	24083	-0.0351305	0.152539
NFYB	25858	-0.0516987	0.105366
XBP1	25895	-0.0520433	0.1099
ZBTB17	28653	-0.0894612	0.0375689
CUL7	28736	-0.0911309	0.0449452
WIPI1	29701	-0.111223	0.0282635
DCTN1	30929	-0.145914	0.00749872
CTDSP2	31539	-0.171373	0.00784889
IGFBP1	33503	-0.526448	0.00618391

## Sheet: 3d
3d. GSEA Analysis_REACTOME_UNFOLDED_PROTEIN_RESPONSE_Control+TM vs TUSC3KO+TM
PROBE	RANK IN GENE LIST	RANK METRIC SCORE	RUNNING ES
IGFBP1	42	1.24779	0.10215
WIPI1	199	0.725021	0.157592
KDELR3	238	0.662752	0.211382
DNAJC3	559	0.443459	0.238615
SYVN1	950	0.33505	0.254785
SSR1	1003	0.324469	0.280126
FKBP14	1011	0.321987	0.3066
EDEM1	1128	0.305101	0.328434
EXOSC6	1131	0.30472	0.353625
HERPUD1	1439	0.268413	0.36674
ERN1	1460	0.266549	0.388233
DNAJB9	1464	0.265946	0.410182
SRPRB	1598	0.251902	0.427102
SERP1	1885	0.229274	0.437598
TSPYL2	1912	0.227449	0.455673
SEC31A	2263	0.206862	0.462409
SRPR	2348	0.202045	0.476654
XBP1	2777	0.179938	0.47884
ATP6V0D1	2851	0.176743	0.491316
EXOSC3	2912	0.174369	0.503981
EIF2AK3	3236	0.161167	0.507734
TPP1	3252	0.160686	0.520603
PPP2R5B	3375	0.157327	0.530013
DCP2	3577	0.151775	0.536614
ATF3	3594	0.151342	0.54868
CCL2	3615	0.150765	0.560578
DIS3	3901	0.142055	0.563877
GOSR2	3925	0.141389	0.574909
ACADVL	4277	0.132005	0.575413
DNAJB11	5254	0.108979	0.555427
C19orf10	5513	0.104046	0.556378
WFS1	5633	0.101881	0.561283
MBTPS1	6019	0.094378	0.557657
CALR	6797	0.0815957	0.541319
HYOU1	7000	0.0782677	0.541799
LMNA	7021	0.0779708	0.547665
HSP90B1	7290	0.0738951	0.545821
GSK3A	7355	0.0730864	0.549975
ATF6	8087	0.0633138	0.533489
SHC1	9390	0.0473245	0.498702
TLN1	9578	0.0452442	0.496891
PREB	10702	0.0338991	0.466314
TATDN2	10851	0.0324448	0.464602
NFYA	11378	0.0274984	0.451243
PDIA5	11462	0.0268075	0.450997
KLHDC3	11849	0.0232339	0.441446
CXXC1	12352	0.018885	0.428087
EIF2S1	12566	0.0172383	0.423183
NFYB	13737	0.008032	0.389064
ATF4	14267	0.00387955	0.373658
EXOSC4	14421	0.00260448	0.369325
DDIT3	16485	-0.0120338	0.308989
PARN	17317	-0.0182501	0.285796
HSPA5	17460	-0.0192471	0.283169
ADD1	17832	-0.0217141	0.273939
PDIA6	19011	-0.0302172	0.241421
ARFGAP1	19390	-0.0328884	0.232908
EXOSC8	19738	-0.0353344	0.22552
YIF1A	20817	-0.0427683	0.197015
ZBTB17	20933	-0.0437519	0.197221
MBTPS2	20949	-0.0438646	0.20041
EXOSC1	21433	-0.0474531	0.189983
ASNS	22340	-0.0542485	0.167543
CUL7	22688	-0.0568221	0.161935
SULT1A4	22992	-0.0588835	0.157806
EXOSC9	23518	-0.0635351	0.147463
EXTL3	24735	-0.0737754	0.117425
HDGF	26691	-0.0928078	0.066993
CTDSP2	28936	-0.121822	0.0103736
EXOSC7	29868	-0.139117	-0.00577701
KHSRP	30996	-0.167932	-0.025367
DCTN1	31034	-0.169139	-0.0124512
DDX11	32472	-0.23753	-0.0354902
DDX12P	32605	-0.249815	-0.0187134
EXOSC5	32956	-0.288567	-0.00520663
EXOSC2	33196	-0.33335	0.0153112
