# Supplementary material for: miRNA-mediated TUSC3 deficiency enhances UPR and ERAD to promote metastatic potential of NSCLC
Source: Nat Commun. 2018 Nov 30;9:5110. doi: 10.1038/s41467-018-07561-8 (PMC6269493; doi:10.1038/s41467-018-07561-8)
Supplement: Supplementary file 6 — Supplementary Data 4 [file 41467_2018_7561_MOESM6_ESM.xls]

## Sheet: 4a
Supplementary Dataset 4. The lists of genes associated p53 activation in TUSC3KO cells.
4a. GSEA Analysis_P53 DN.V1 UP_Control vs TUSC3 KO
PROBE	RANK IN GENE LIST	RANK METRIC SCORE	RUNNING ES
CFB	39	0.915484	0.0290725
EDIL3	52	0.850244	0.0567958
TOX3	69	0.767944	0.0816815
ZNF185	107	0.668194	0.102646
CEACAM6	114	0.644242	0.123745
CALB1	129	0.614128	0.14361
EFNB2	184	0.529441	0.159485
NMNAT2	195	0.505512	0.175883
SERPINB5	196	0.505048	0.192563
PRSS3	200	0.504272	0.209128
EFEMP1	224	0.48189	0.224358
PODXL	234	0.472439	0.239693
PRSS2	254	0.45599	0.254186
SDC4	273	0.443689	0.268303
PLAU	299	0.426318	0.281637
EXPH5	310	0.420665	0.295232
LSR	320	0.411538	0.308556
CPE	341	0.399709	0.32116
MTAP	357	0.391755	0.333652
TJP2	396	0.374167	0.344876
LRIG1	402	0.369088	0.356917
KRT19	414	0.36383	0.368605
GLUL	506	0.333141	0.376893
AUTS2	534	0.325794	0.386848
EPCAM	659	0.29663	0.392946
ME3	684	0.292049	0.401876
ITGB4	720	0.284665	0.410233
MEIS2	804	0.271051	0.41671
ITGA2	847	0.265483	0.424225
MEST	878	0.260491	0.431933
EGFR	1126	0.233147	0.432266
DAAM1	1259	0.221133	0.435632
IGFBP6	1266	0.220694	0.442742
SYNJ2	1335	0.21584	0.447842
IFI27	1476	0.206487	0.450486
DSC2	1686	0.193108	0.450629
CORO2A	1691	0.192903	0.456881
MYOF	1969	0.179689	0.454553
MARCKS	2079	0.174883	0.457078
TPBG	2136	0.172682	0.461111
UNC13B	2173	0.170847	0.465679
BCAR3	2213	0.168747	0.470089
CTAG2	2572	0.15607	0.464565
SMAD6	2600	0.154946	0.468877
PITX1	2626	0.154357	0.47323
F3	2728	0.151553	0.475222
AGR2	2920	0.145447	0.474329
SLC16A2	3100	0.140703	0.473636
SPINT2	3121	0.140091	0.477667
IRF1	3296	0.136176	0.476974
BIRC2	3715	0.127392	0.468713
ZNF165	3849	0.124797	0.468868
INHBB	4232	0.117097	0.461341
C4BPB	4309	0.115649	0.462893
DSP	4314	0.115608	0.466592
CD24	4438	0.113363	0.466667
APBB2	4479	0.112336	0.469184
FHL2	4498	0.111987	0.472346
INPP1	4575	0.110807	0.473739
TACSTD2	4966	0.103966	0.465539
PTN	4969	0.103911	0.468911
G0S2	5087	0.102349	0.468802
SOX9	6046	0.0891827	0.443171
CLDN3	6091	0.088332	0.444776
LAMP3	6094	0.0883047	0.447633
AZGP1	6468	0.0834231	0.439262
MMP1	6474	0.083338	0.441866
CHKA	6489	0.0831854	0.444195
SMAGP	6721	0.0803491	0.439959
USP1	6889	0.0783159	0.437564
IL18	6940	0.0777537	0.438641
COL17A1	7133	0.0755537	0.435409
MSLN	7160	0.0751818	0.437116
KLF5	7171	0.0750917	0.439298
BMP4	7303	0.0738289	0.437829
PPARG	7342	0.0734525	0.439121
PRDX2	7462	0.0720959	0.437953
THOC1	7481	0.0718083	0.439788
S100P	7642	0.0701922	0.437333
AREG	7740	0.0693097	0.436729
RBP1	8129	0.065715	0.427326
ZNF799	8205	0.0650188	0.427236
KLK10	8320	0.0641011	0.425953
MAP3K5	8856	0.059426	0.411957
ELF4	9058	0.0578968	0.407874
VASP	9133	0.0572233	0.407557
GSTT1	9307	0.0558311	0.40424
ASS1	10494	0.0468461	0.370411
CDH13	10599	0.0461281	0.368832
OIP5	10836	0.0443459	0.363257
SULF1	10872	0.0441037	0.36367
RRAS2	11024	0.0430803	0.360589
BCL10	11031	0.043052	0.361831
SCRN1	11423	0.0402738	0.351499
TMEM30B	11961	0.0365044	0.336686
COL1A2	12093	0.035594	0.333954
KRT18	12352	0.0338723	0.327377
YES1	12429	0.033377	0.326213
CDKN2D	12482	0.0329938	0.325751
KRT15	12562	0.0325642	0.32447
YAP1	12731	0.0315332	0.320501
ARL4A	13072	0.0294367	0.311331
NR2F2	13235	0.0283933	0.307437
KAT5	13567	0.0263197	0.298433
MAFF	13974	0.0240699	0.287117
PPARD	15211	0.0174718	0.250826
CAMK1	15282	0.0172181	0.249307
CNN3	15364	0.0167084	0.247443
SLIT2	15455	0.0161344	0.245291
MARK2	15468	0.016081	0.245464
ANKRD1	15554	0.0156105	0.243444
NMU	15960	0.0136585	0.231815
SPRY2	16008	0.0134177	0.230856
CA6	16427	0.0113029	0.218761
PTK7	16433	0.0112828	0.218985
ENPP4	16525	0.0108107	0.216627
CST6	16966	0.00847467	0.203783
RP2	17365	0.00625531	0.192118
CTNNBIP1	17516	0.00554339	0.187826
SCG2	17658	0.00477115	0.183778
VIPR1	17712	0.00454791	0.182347
AHR	17804	0.00400766	0.179765
TSPAN8	17987	0.00299327	0.174435
AMPH	18293	0.00115267	0.165376
LOXL1	18303	0.00111612	0.165144
FOXN3	18465	0.00028944	0.160351
COL13A1	18497	0.000128905	0.159431
ZNF44	18580	0	0.156985
CDKN2A	18664	-0.000440598	0.154524
RAMP1	18847	-0.00137965	0.149141
DMD	19385	-0.0043273	0.133266
SAP30	19865	-0.00697247	0.119208
CAND2	20409	-0.0101055	0.103345
COL3A1	20884	-0.0129614	0.0896344
CLIP3	21579	-0.0174205	0.0695087
NDC80	21791	-0.018717	0.0638331
PPL	22318	-0.0220482	0.0488715
GP1BB	22369	-0.0223883	0.0481195
ADORA2B	22500	-0.0232313	0.0450091
GPSM2	23486	-0.0303588	0.0166307
HAPLN1	23539	-0.0307499	0.0160952
AIM1	23603	-0.0312683	0.0152487
FBLN2	23745	-0.0323261	0.0121105
PTPRH	23896	-0.0336049	0.00874611
CLTCL1	24084	-0.035131	0.00432846
LPCAT4	24140	-0.0355522	0.00386208
ZNF415	24612	-0.0395533	-0.0088808
SH3GLB1	24691	-0.0402422	-0.00987834
LRRC42	24717	-0.0404283	-0.00928882
KHDRBS3	24797	-0.0411386	-0.0102866
TUBA4A	25245	-0.0454893	-0.0221175
PLCE1	25422	-0.0472865	-0.0258056
CXADR	25432	-0.0473839	-0.0245091
NKX2-1	25687	-0.0499107	-0.0304371
SUN1	25789	-0.050913	-0.0317683
RABGAP1L	26117	-0.0543612	-0.0397268
RNF11	26237	-0.0556661	-0.0414379
CD9	26737	-0.0614109	-0.0542941
UGT8	26758	-0.0616182	-0.0528556
REEP2	27129	-0.0662346	-0.0617046
LHFPL2	27311	-0.0687227	-0.0648338
KLK1	27350	-0.0691223	-0.0636844
LAMB2	28182	-0.081406	-0.0857833
HIST1H2AE	28729	-0.0910436	-0.0990627
NR2F1	29982	-0.117345	-0.132532
CNR1	30080	-0.119996	-0.131463
ANXA1	30394	-0.128778	-0.136546
FYN	31071	-0.151072	-0.15172
CDH11	31523	-0.170805	-0.159532
UQCRH	31571	-0.17307	-0.155218
ZNF160	31594	-0.174195	-0.150121
UCHL1	31928	-0.192042	-0.153711
NEBL	32086	-0.201897	-0.151726
CYR61	32168	-0.206625	-0.147318
ANXA2P1	32380	-0.226851	-0.14612
OLFML2A	32689	-0.264329	-0.146577
LTBP1	32831	-0.282932	-0.141438
CAT	33174	-0.356538	-0.139864
HDAC9	33175	-0.356557	-0.128088
DHRS3	33350	-0.416469	-0.119523
ADM	33360	-0.421654	-0.105866
SCNN1A	33366	-0.423923	-0.0920138
CRIM1	33508	-0.530465	-0.0786998
TGFBI	33518	-0.543835	-0.0610069
GRIK2	33559	-0.59216	-0.0426427
AXL	33561	-0.596529	-0.0229709
DKK1	33648	-0.830091	0.00187943

## Sheet: 4b
4b. GSEA Analysis_P53 DN.V1 UP_Control+TM vs TUSC3 KO+TM
PROBE	RANK IN GENE LIST	RANK METRIC SCORE	RUNNING ES
EDIL3	20	1.49299	0.0340692
TOX3	28	1.39356	0.0662175
CEACAM6	32	1.37151	0.097973
CALB1	103	0.940986	0.117734
AGR2	106	0.918755	0.139007
CFB	109	0.91187	0.16012
NMNAT2	137	0.842042	0.178866
ZNF185	165	0.78262	0.196232
CD24	188	0.737815	0.212707
ITGB4	190	0.735329	0.229751
SOX9	212	0.702192	0.245429
MARCKS	217	0.69391	0.261421
AHR	247	0.652756	0.275712
KLF5	276	0.620317	0.28928
ZNF165	286	0.611295	0.303206
PRSS3	289	0.606789	0.317235
PLAU	291	0.605625	0.331267
KRT19	302	0.59601	0.344807
EXPH5	326	0.577302	0.357526
IL18	332	0.573775	0.370699
EPCAM	368	0.538137	0.38215
SDC4	391	0.524623	0.393675
ME3	400	0.519629	0.405502
DAAM1	480	0.479285	0.414274
EFEMP1	498	0.469185	0.424661
INHBB	509	0.464054	0.435137
SMAD6	539	0.45156	0.444757
IFI27	551	0.446684	0.4548
DSP	567	0.438279	0.464529
DSC2	661	0.408974	0.471251
EFNB2	687	0.402413	0.479849
PRSS2	747	0.387674	0.487091
TJP2	760	0.384366	0.495657
SPINT2	786	0.376662	0.503657
CD9	787	0.376587	0.512401
CPE	810	0.369179	0.520317
NEBL	823	0.366283	0.528464
ANKRD1	861	0.356275	0.535632
PODXL	892	0.347589	0.542808
S100P	895	0.346962	0.550805
CORO2A	958	0.332782	0.556682
TSPAN8	1006	0.323682	0.562796
CXADR	1019	0.320483	0.569879
LSR	1024	0.319839	0.577186
ITGA2	1026	0.31933	0.584571
UNC13B	1172	0.299237	0.587194
TPBG	1225	0.291753	0.592417
SERPINB5	1238	0.290839	0.598812
BCL10	1299	0.283572	0.603606
SH3GLB1	1358	0.277296	0.608315
PPL	1479	0.264089	0.610867
ANXA2P1	1660	0.246403	0.611219
ASS1	1710	0.242628	0.615391
RP2	1754	0.239882	0.619679
MYOF	1837	0.233396	0.622652
BMP4	1929	0.226182	0.625189
PTPRH	1999	0.222283	0.628292
YAP1	2039	0.219327	0.632221
MSLN	2095	0.215989	0.635596
MTAP	2393	0.200008	0.631381
BCAR3	2414	0.199143	0.635408
SYNJ2	2431	0.198126	0.639531
KLK10	2555	0.191195	0.640302
CLDN3	2570	0.1908	0.644314
CHKA	2687	0.183969	0.645126
PLCE1	2702	0.183231	0.648963
COL17A1	2747	0.181653	0.651868
IGFBP6	2870	0.175961	0.652315
LTBP1	3228	0.161483	0.645415
BIRC2	3273	0.16009	0.64782
KRT15	3464	0.154578	0.645742
LAMB2	3472	0.15442	0.649118
MAP3K5	3478	0.154283	0.652551
NR2F1	3651	0.149597	0.650894
EGFR	3747	0.146722	0.651467
PPARG	3763	0.146297	0.654417
GLUL	3810	0.144775	0.656406
LRIG1	3834	0.144056	0.659065
AIM1	4315	0.131166	0.647793
VASP	4418	0.12799	0.647722
FOXN3	4549	0.12484	0.646743
F3	4868	0.117462	0.639985
C4BPB	5445	0.105223	0.625247
MEIS2	5485	0.104519	0.62651
LHFPL2	5820	0.0981925	0.618828
NR2F2	5901	0.0966897	0.618687
ARL4A	6181	0.091493	0.612489
IRF1	6791	0.0816609	0.596219
CNN3	6884	0.0800894	0.595335
HDAC9	6946	0.079062	0.595351
MEST	6950	0.0790103	0.597096
SCRN1	7051	0.0776116	0.595915
ADORA2B	7129	0.0763823	0.595392
PITX1	7329	0.0734482	0.591161
PTK7	8152	0.0624736	0.568093
RABGAP1L	8317	0.0603983	0.564603
HAPLN1	8930	0.0527194	0.547573
FHL2	9185	0.0497692	0.541152
AUTS2	9285	0.0483999	0.539322
YES1	9311	0.0481461	0.539695
SPRY2	9539	0.0456915	0.533984
INPP1	9701	0.0439045	0.530201
PTN	10124	0.0397021	0.518536
MARK2	10423	0.0365556	0.510496
CA6	10637	0.0345174	0.504944
SULF1	10710	0.0338093	0.503581
ANXA1	11669	0.0248985	0.475583
COL1A2	11939	0.0224029	0.46808
SAP30	12035	0.0215009	0.465745
CLIP3	12084	0.0210713	0.464803
APBB2	12237	0.019646	0.460725
ENPP4	12499	0.0177884	0.453353
SMAGP	12708	0.0161063	0.447522
CDH13	12741	0.0157925	0.446935
NMU	13180	0.0124828	0.434159
AMPH	13339	0.0111635	0.429706
LRRC42	13658	0.00860278	0.42042
AZGP1	13847	0.00715669	0.414978
USP1	14411	0.00274833	0.398249
KAT5	14426	0.00254583	0.39789
ELF4	14970	-0.00102917	0.381717
RRAS2	15146	-0.00236114	0.376552
PRDX2	15472	-0.00491858	0.366972
DKK1	15811	-0.00736475	0.357061
CDKN2A	15860	-0.00782172	0.355811
SLIT2	15967	-0.0085365	0.352847
KLK1	16236	-0.0103262	0.345093
COL3A1	16314	-0.0108145	0.343047
ZNF415	16559	-0.012651	0.336063
G0S2	17016	-0.0159651	0.322832
KRT18	17161	-0.0170895	0.318933
MMP1	17356	-0.0185178	0.313577
CAMK1	17470	-0.0192819	0.310654
AREG	17897	-0.0222479	0.298463
RNF11	18088	-0.0236505	0.293345
LAMP3	18389	-0.0257064	0.284993
TMEM30B	18504	-0.0266409	0.282212
GP1BB	18562	-0.0271068	0.281141
DMD	19167	-0.0312382	0.26385
SCNN1A	19540	-0.0341037	0.253545
ZNF44	19798	-0.0356924	0.246708
SCG2	20035	-0.0373391	0.240536
GPSM2	20053	-0.0374931	0.240899
THOC1	20326	-0.0393516	0.233699
UGT8	21217	-0.0457164	0.208214
LPCAT4	21534	-0.0482906	0.199909
REEP2	21538	-0.048327	0.200942
PPARD	21672	-0.0492913	0.198119
SUN1	22000	-0.0518268	0.189568
GSTT1	22812	-0.0577067	0.166717
MAFF	22837	-0.05784	0.167344
FBLN2	22880	-0.0581353	0.167442
RAMP1	23774	-0.0657713	0.142332
VIPR1	24028	-0.0677223	0.136358
DHRS3	24056	-0.0679461	0.13713
CTNNBIP1	24060	-0.0679898	0.138619
COL13A1	26083	-0.0864094	0.0803122
ZNF799	26146	-0.0870252	0.0804835
CST6	26155	-0.0871466	0.0822683
KHDRBS3	26177	-0.0874627	0.0836727
CAND2	26586	-0.0917635	0.0736334
CNR1	26699	-0.0928894	0.0724494
ZNF160	27079	-0.0970812	0.0633985
TACSTD2	27644	-0.10382	0.0489858
RBP1	27901	-0.106997	0.0438341
CDKN2D	28031	-0.10885	0.0425136
UCHL1	28514	-0.115622	0.0308209
CTAG2	28570	-0.116409	0.0318832
LOXL1	28937	-0.121843	0.023795
NKX2-1	28949	-0.122086	0.0263016
CAT	29910	-0.139899	0.000914609
SLC16A2	30968	-0.166972	-0.0267372
NDC80	31116	-0.17217	-0.0271244
OLFML2A	31302	-0.178551	-0.0284969
HIST1H2AE	31980	-0.206584	-0.0438941
UQCRH	32047	-0.210057	-0.0409855
AXL	32149	-0.21578	-0.038988
OIP5	32256	-0.222675	-0.0369795
CLTCL1	32935	-0.285855	-0.0505659
CRIM1	32936	-0.285888	-0.0439279
FYN	32984	-0.293079	-0.0385249
CYR61	33025	-0.299779	-0.0327574
TUBA4A	33049	-0.303603	-0.0263941
CDH11	33260	-0.34861	-0.0245638
GRIK2	33385	-0.389857	-0.0192104
ADM	33443	-0.42103	-0.0111348
TGFBI	33660	-0.822539	0.0015208
